# Supplementary material for: The Mayo Clinic Florida Microdosimetric Kinetic Model of Clonogenic Survival: Application to Various Repair-Competent Rodent and Human Cell Lines
Source: Int J Mol Sci. 2022 Oct 18;23(20):12491. doi: 10.3390/ijms232012491 (PMC9604502; doi:10.3390/ijms232012491)
Supplement: Supplementary file 1 [file ijms-23-12491-s001.zip]

Archive with 1 entries (1 files):
- ijms-1930280-supplementary.pdf
